# Supplementary material for: New Polyketides and a Ferroptosis Inhibitor from the Marine-Derived Fungus Diaporthe searlei CS-HF-1
Source: Mar Drugs. 2025 Oct 16;23(10):402. doi: 10.3390/md23100402 (PMC12565626; doi:10.3390/md23100402)
Supplement: Supplementary file 1 [file marinedrugs-23-00402-s001.zip]

Archive with 1 entries (1 files):
- marinedrugs-3855737-supplementary111111.pdf
